# Supplementary material for: The Single-Cell Pediatric Cancer Atlas: Data portal and open-source tools for single-cell transcriptomics of pediatric tumors
Source: Cell Genom. 2026 Jun 24;6(7):101283. doi: 10.1016/j.xgen.2026.101283 (PMC13347941; doi:10.1016/j.xgen.2026.101283)
Supplement: Table S1. Overview of ScPCA Portal datasets, related to Figure 1 — This table provides descriptions and sample and library counts for projects in the ScPCA Portal. scpca_project_id: ScPCA project unique identifier. Diagnosis group: diagnosis group as shown in Figure 1A. Diagnoses: full set of diagnoses for all samples in the project. Total number of samples (S): number of samples in the project. Total number of libraries (L): number of libraries in the project. Due to additional sequencing modalities and/or multiplexing, projects may have more libraries than samples. All remaining columns give the number of libraries, as designated with (L), with the given suspension type, 10× kit version, or additional modality. [file mmc2.xlsx]

## Sheet: TableS1-modality-overview
scpca_project_id	Diagnosis group	Diagnoses	Total number of samples (S)	Total number of libraries (L)	Single-cell (L)	Single-nucleus (L)	10Xv2 (L)	10Xv3 (L)	10Xv3.1 (L)	Bulk RNA (L)	Spatial transcriptomics (L)	With CITE-seq (L)	With cell hashing (L)
SCPCP000001	Brain and CNS	Anaplastic glioma;Glioblastoma;High-grade glioma;Diffuse midline glioma;Pleomorphic xanthoastrocytoma;Anaplastic astrocytoma	22	40	22	0	0	22	0	18	0	0	0
SCPCP000001	Non-cancerous	Non-cancerous	1	1	1	0	0	1	0	0	0	0	0
SCPCP000002	Brain and CNS	Pilocytic astrocytoma;Ganglioglioma;Low-grade glioma;Ganglioglioma/ATRT;Ependymoma	26	46	26	0	0	26	0	20	0	0	0
SCPCP000003	Leukemia	T-myeloid mixed phenotype acute leukemia;Early T-cell precursor T-cell acute lymphoblastic leukemia;Non-early T-cell precursor T-cell acute lymphoblastic leukemia;Acute myeloid leukemia	59	97	60	0	0	60	0	37	0	60	0
SCPCP000004	Other solid tumors	Neuroblastoma	40	42	9	33	10	3	29	0	0	0	0
SCPCP000005	Sarcoma	Rhabdomyosarcoma	59	61	20	41	16	34	11	0	0	0	0
SCPCP000006	Other solid tumors	Wilms tumor	45	183	0	40	0	0	40	43	100	0	0
SCPCP000007	Leukemia	Acute myeloid leukemia;T-myeloid mixed phenotype acute leukemia	28	28	28	0	28	0	0	0	0	28	0
SCPCP000007	Non-cancerous	Non-cancerous	2	2	2	0	2	0	0	0	0	2	0
SCPCP000008	Leukemia	Early T-cell precursor T-cell acute lymphoblastic leukemia;B-cell acute lymphoblastic leukemia;Mixed phenotype acute leukemia;T-cell acute lymphoblastic leukemia	104	105	105	0	100	0	5	0	0	6	0
SCPCP000009	Brain and CNS	Medulloblastoma;Ependymoma;Pilocytic astrocytoma;Dysplastic gangliocytoma;Primitive neuroectodermal tumor;Desmoplastic ganglioglioma;Anaplastic ganglioglioma;Dysembryoplastic neuroepithelial tumor;Subependymoma;Low-grade glioma;Myxopapillary ependymoma;Glioblastoma;Anaplastic ependymoma;Pilomyxoid astrocytoma;Schwannoma;Ganglioglioma	36	57	0	21	0	0	21	36	0	0	18
SCPCP000009	Non-cancerous	Non-cancerous	3	5	0	2	0	0	2	3	0	0	2
SCPCP000010	Brain and CNS	Ganglioglioma;Low-grade glioma;Atypical teratoid rhabdoid tumor;Glial-neuronal tumor;Focal cortical dysplasia;High-grade glioma	42	44	0	44	41	0	3	0	0	0	0
SCPCP000011	Brain and CNS	Retinoblastoma	26	36	28	8	28	0	8	0	0	0	0
SCPCP000012	Other solid tumors	Adrenocortical carcinoma;Germ cell tumor;Hepatoblastoma;Melanoma	11	11	0	11	0	0	11	0	0	0	0
SCPCP000013	Other solid tumors	Gastrointestinal stromal tumor	2	2	0	2	0	0	2	0	0	0	0
SCPCP000013	Sarcoma	Clear cell sarcoma of the kidney;Clear cell sarcoma;Desmoplastic small round cell tumor;Spindle sarcoma;Infantile fibrosarcoma;Synovial sarcoma;Undifferentiated round cell sarcoma;Epithelioid sarcoma;Embryonal sarcoma;High-grade sarcoma	31	31	0	31	0	0	31	0	0	0	0
SCPCP000014	Other solid tumors	Wilms tumor	10	10	0	10	0	0	10	0	0	0	0
SCPCP000015	Sarcoma	Ewing sarcoma	13	13	0	13	0	0	13	0	0	0	0
SCPCP000016	Other solid tumors	Rhabdoid tumor	7	7	0	7	0	0	7	0	0	0	0
SCPCP000017	Sarcoma	Osteosarcoma	28	52	0	27	27	0	0	25	0	0	0
SCPCP000018	Sarcoma	Osteosarcoma	11	11	11	0	0	0	11	0	0	0	0
SCPCP000020	Other solid tumors	Neuroblastoma	4	4	0	4	0	0	4	0	0	0	0
SCPCP000021	Brain and CNS	High-grade glioma;Glioblastoma;Diffuse midline glioma;Infant-type hemispheric glioma	15	15	0	15	0	0	15	0	0	0	0
SCPCP000022	Leukemia	B-cell acute lymphoblastic leukemia;T-cell acute lymphoblastic leukemia;Acute myeloid leukemia	25	50	50	0	50	0	0	0	0	0	0
SCPCP000023	Sarcoma	Osteosarcoma	52	52	1	51	0	0	52	0	0	0	0
SCPCP000024	Other solid tumors	Neuroblastoma	2	2	0	2	0	0	2	0	0	0	0
