# Supplementary material for: The Single-Cell Pediatric Cancer Atlas: Data portal and open-source tools for single-cell transcriptomics of pediatric tumors
Source: Cell Genom. 2026 Jun 24;6(7):101283. doi: 10.1016/j.xgen.2026.101283 (PMC13347941; doi:10.1016/j.xgen.2026.101283)
Supplement: Table S2. Summary of references used for cell-type annotation with CellAssign, related to Figure 3 — This table summarizes the references used for assigning cell types using CellAssign. References were built using all cell types from a set of organs in PanglaoDB’s marker gene list. scpca_project_id: ScPCA project unique identifier. Diagnoses: full set of diagnoses for all samples in the project. ScPCA reference name: custom reference name. PanglaoDB organs included in reference: organs from PanglaoDB included in the reference. Marker genes for all cell types in each organ were included. [file mmc3.xlsx]

## Sheet: TableS2_cellassign-ref-summary
ScPCA Project ID	Diagnoses	ScPCA reference name	PanglaoDB organs included in reference
SCPCP000001	Anaplastic astrocytoma, Anaplastic glioma, Diffuse midline glioma, Glioblastoma, High-grade glioma, Non-cancerous, Pleomorphic xanthoastrocytoma	brain-compartment	Brain, Embryo, Immune system, Vasculature
SCPCP000002	Ependymoma, Ganglioglioma, Ganglioglioma/ATRT, Low-grade glioma, Pilocytic astrocytoma	brain-compartment	Brain, Embryo, Immune system, Vasculature
SCPCP000003	Acute myeloid leukemia, Early T-cell precursor T-cell acute lymphoblastic leukemia, Non-early T-cell precursor T-cell acute lymphoblastic leukemia, T-myeloid mixed phenotype acute leukemia	blood-compartment	Blood, Bone, Immune system
SCPCP000004	Neuroblastoma	adrenal-compartment	Adrenal glands, Connective tissue, Immune system, Embryo, Vasculature
SCPCP000005	Rhabdomyosarcoma	muscle-compartment	Connective tissue, Embryo, Immune system, Skeletal muscle, Smooth muscle, Vasculature
SCPCP000006	Wilms tumor	kidney-compartment	Embryo, Immune system, Kidney, Vasculature
SCPCP000007	Acute myeloid leukemia, Non-cancerous, T-myeloid mixed phenotype acute leukemia	blood-compartment	Blood, Bone, Immune system
SCPCP000008	B-cell acute lymphoblastic leukemia, Early T-cell precursor T-cell acute lymphoblastic leukemia, Mixed phenotype acute leukemia, T-cell acute lymphoblastic leukemia	blood-compartment	Blood, Bone, Immune system
SCPCP000009	Anaplastic ependymoma, Anaplastic ganglioglioma, Desmoplastic ganglioglioma, Dysembryoplastic neuroepithelial tumor, Dysplastic gangliocytoma, Ependymoma, Ganglioglioma, Glioblastoma, Low-grade glioma, Medulloblastoma, Myxopapillary ependymoma, Non-cancerous, Pilocytic astrocytoma, Pilomyxoid astrocytoma, Primitive neuroectodermal tumor, Schwannoma, Subependymoma	brain-compartment	Brain, Embryo, Immune system, Vasculature
SCPCP000010	Atypical teratoid rhabdoid tumor, Focal cortical dysplasia, Ganglioglioma, Glial-neuronal tumor, High-grade glioma, Low-grade glioma	brain-compartment	Brain, Embryo, Immune system, Vasculature
SCPCP000011	Retinoblastoma	eye-compartment	Embryo, Eye, Immune system, Vasculature
SCPCP000012	Adrenocortical carcinoma, Germ cell tumor, Hepatoblastoma, Melanoma	adrenal-pancreas-reproductive	Adrenal glands, Connective tissue, Embryo, Immune system, Pancreas, Reproductive, Smooth muscle, Vasculature
SCPCP000013	Clear cell sarcoma, Clear cell sarcoma of the kidney, Desmoplastic small round cell tumor, Embryonal sarcoma, Epithelioid sarcoma, Gastrointestinal stromal tumor, High-grade sarcoma, Infantile fibrosarcoma, Spindle sarcoma, Synovial sarcoma, Undifferentiated round cell sarcoma	bone-and-soft-tissue	Bone, Connective tissue, Embryo, Immune system, Smooth muscle, Vasculature
SCPCP000014	Wilms tumor	kidney-compartment	Embryo, Immune system, Kidney, Vasculature
SCPCP000015	Ewing sarcoma	bone-and-soft-tissue	Bone, Connective tissue, Embryo, Immune system, Smooth muscle, Vasculature
SCPCP000016	Rhabdoid tumor	pediatric-cancers	Adrenal glands, Blood, Bone, Brain, Connective tissue, Embryo, Epithelium, Eye, GI tract, Immune system, Kidney, Liver, Lungs, Oral cavity, Pancreas, Parathyroid glands, Reproductive, Skeletal muscle, Skin, Smooth muscle, Thymus, Thyroid, Urinary bladder, Vasculature, Zygote
SCPCP000017	Osteosarcoma	bone-and-soft-tissue	Bone, Connective tissue, Embryo, Immune system, Smooth muscle, Vasculature
SCPCP000018	Osteosarcoma	bone-and-soft-tissue	Bone, Connective tissue, Embryo, Immune system, Smooth muscle, Vasculature
SCPCP000021	Diffuse midline glioma, Glioblastoma, High-grade glioma, Infant-type hemispheric glioma	brain-compartment	Brain, Embryo, Immune system, Vasculature
SCPCP000022	Acute myeloid leukemia, B-cell acute lymphoblastic leukemia, T-cell acute lymphoblastic leukemia	blood-compartment	Blood, Bone, Immune system
SCPCP000023	Osteosarcoma	bone-and-soft-tissue	Bone, Connective tissue, Embryo, Immune system, Smooth muscle, Vasculature
SCPCP000024	Neuroblastoma	adrenal-compartment	Adrenal glands, Connective tissue, Immune system, Embryo, Vasculature
